# Supplementary material for: Energy Consumption vs. Tensile Strength of Poly[methyl methacrylate] in Material Extrusion 3D Printing: The Impact of Six Control Settings
Source: Polymers (Basel). 2023 Feb 8;15(4):845. doi: 10.3390/polym15040845 (PMC9966017; doi:10.3390/polym15040845)
Supplement: Supplementary file 1 [file polymers-15-00845-s001.zip]

Archive with 1 entries (1 files):
- polymers-2206707-supplementary.pdf
